# Supplementary material for: Phylogenetic History and Phylogeographic Patterns of the European Wildcat (Felis silvestris) Populations
Source: Animals (Basel). 2023 Mar 6;13(5):953. doi: 10.3390/ani13050953 (PMC10000227; doi:10.3390/ani13050953)
Supplement: Supplementary file 1 [file animals-13-00953-s001.zip]

Archive with 3 entries (2 files):
- supplementary/
- supplementary/Velli_et_al._Supplementary_Material_01_Tables_EV.xlsx
- supplementary/Velli_et_al._Supplementary_Material_02_EV.docx
