# Supplementary material for: Phylogenetic History and Phylogeographic Patterns of the European Wildcat (Felis silvestris) Populations
Source: Animals (Basel). 2023 Mar 6;13(5):953. doi: 10.3390/ani13050953 (PMC10000227; doi:10.3390/ani13050953)
Supplement: Supplementary file 1 [file animals-13-00953-s001.zip › supplementary/Velli_et_al._Supplementary_Material_01_Tables_EV.xlsx]

## Sheet: Supplementary Table S1
Supplementary Table S1: Sample database. Summary of the genetic and geographic information about the 705 cat samples sequenced and analysed in this study. Information incude: the identification number of each sample (ID), the haplotype code obtained by analysing a portion of the mitochondrial ND5 gene (mtDNA haplotype), the STR Bayesian assignment to Felis catus, Felis silvestris or putative admi…
ID	mtDNA HAPLOTYPE	STR GENETIC ASSIGNMENT	COUNTRY	MACRO-REGION	SUB-REGION
1	dw1	F. catus	ITALY	Italy	It-cnt
2	dw1	F. catus	ITALY	Italy	It-cnt
3	dw2	F. catus	ITALY	Italy	It-cnt
4	dw2	F. catus	ITALY	Italy	It-cnt
5	dw3	F. catus	ITALY	Italy	It-cnt
6	dw2	F. catus	ITALY	Italy	It-cnt
7	dw1	F. catus	ITALY	Italy	It-cnt
8	dw3	F. catus	ITALY	Italy	It-cnt
9	dw3	F. catus	ITALY	Italy	It-cnt
10	dw1	F. catus	ITALY	Italy	It-cnt
11	dw1	F. catus	ITALY	Italy	It-cnt
12	dw1	F. catus	ITALY	Italy	It-cnt
13	dw1	F. catus	ITALY	Italy	It-cnt
14	dw3	F. catus	ITALY	Italy	It-cnt
15	dw2	F. catus	ITALY	Italy	It-cnt
16	dw1	F. catus	ITALY	Italy	It-cnt
17	dw1	F. catus	ITALY	Italy	It-cnt
18	dw3	F. catus	ITALY	Italy	It-cnt
19	dw3	F. catus	ITALY	Italy	It-cnt
20	dw2	F. catus	ITALY	Italy	It-cnt
21	dw3	F. catus	ITALY	Italy	It-cnt
22	dw1	F. catus	ITALY	Italy	It-cnt
23	dw1	F. catus	ITALY	Italy	It-cnt
24	dw1	F. catus	ITALY	Italy	It-cnt
25	dw1	F. catus	ITALY	Italy	It-cnt
26	d1	F. catus	ITALY	Italy	It-cnt
27	dw3	F. catus	ITALY	Italy	It-cnt
28	dw1	F. catus	ITALY	Italy	It-cnt
29	dw2	F. catus	ITALY	Italy	It-cnt
30	dw1	F. catus	ITALY	Italy	It-cnt
31	dw3	F. catus	ITALY	Italy	It-cnt
32	dw1	F. catus	ITALY	Italy	It-cnt
33	dw1	F. catus	ITALY	Italy	It-cnt
34	w1	F. silvestris	ITALY	Italy	It-cnt
35	dw1	F. silvestris	ITALY	Italy	It-cnt
36	dw4	F. silvestris	ITALY	Italy	It-cnt
37	dw4	F. silvestris	ITALY	Italy	It-cnt
38	dw1	F. silvestris	ITALY	Italy	It-cnt
39	w4	F. silvestris	ITALY	Balkans	Balk-nw
40	w1	F. silvestris	ITALY	Italy	It-Sicily
41	w5	F. silvestris	ITALY	Italy	It-Sicily
42	dw6	F. silvestris	ITALY	Balkans	Balk-nw
43	w4	F. silvestris	ITALY	Balkans	Balk-nw
44	dw4	F. silvestris	ITALY	Balkans	Balk-nw
45	w1	F. silvestris	ITALY	Italy	It-cnt
46	w1	F. silvestris	ITALY	Italy	It-Sicily
47	w1	F. silvestris	ITALY	Italy	It-cnt
48	dw4	F. silvestris	ITALY	Italy	It-cnt
49	w1	F. silvestris	ITALY	Italy	It-cnt
50	dw4	F. silvestris	ITALY	Italy	It-cnt
51	dw4	F. silvestris	ITALY	Italy	It-cnt
52	w1	F. silvestris	ITALY	Italy	It-Sicily
53	dw4	F. silvestris	ITALY	Italy	It-cnt
54	w1	F. silvestris	ITALY	Italy	It-Sicily
55	w1	F. silvestris	ITALY	Italy	It-cnt
56	w3	Putative admixed	SCOTLAND	Scotland	Scot
57	w3	Putative admixed	SCOTLAND	Scotland	Scot
58	w3	Putative admixed	SCOTLAND	Scotland	Scot
59	w3	Putative admixed	SCOTLAND	Scotland	Scot
60	w3	Putative admixed	SCOTLAND	Scotland	Scot
61	dw1	F. catus	ITALY	Italy	It-cnt
62	dw3	F. catus	ITALY	Italy	It-cnt
63	dw3	F. catus	ITALY	Italy	It-cnt
64	dw3	F. catus	ITALY	Italy	It-cnt
65	dw3	F. catus	ITALY	Italy	It-cnt
66	dw3	F. catus	ITALY	Italy	It-cnt
67	dw3	F. catus	ITALY	Italy	It-cnt
68	dw3	F. catus	ITALY	Italy	It-cnt
69	dw3	F. catus	ITALY	Italy	It-cnt
70	dw3	F. catus	ITALY	Italy	It-cnt
71	dw3	F. catus	ITALY	Italy	It-cnt
72	dw3	F. silvestris	ITALY	Italy	It-cnt
73	w1	F. silvestris	ITALY	Italy	It-cnt
74	w4	F. silvestris	GERMANY	Central Europe	Eu-sw
75	w4	F. silvestris	GERMANY	Central Europe	Eu-sw
76	w4	F. silvestris	GERMANY	Central Europe	Eu-sw
77	dw4	F. silvestris	GERMANY	Central Europe	Eu-cnt
78	w4	F. silvestris	GERMANY	Central Europe	Eu-cnt
79	w6	F. silvestris	SWITZERLAND	Central Europe	Eu-sw
80	dw3	F. catus	SWITZERLAND	Central Europe	Eu-sw
81	w7	F. silvestris	BELGIUM	Central Europe	Eu-sw
82	w4	F. silvestris	BELGIUM	Central Europe	Eu-sw
83	w4	F. silvestris	BELGIUM	Central Europe	Eu-sw
84	w1	F. silvestris	BELGIUM	Central Europe	Eu-sw
85	dw4	F. silvestris	BELGIUM	Central Europe	Eu-sw
86	w7	F. silvestris	BELGIUM	Central Europe	Eu-sw
87	w7	F. silvestris	BELGIUM	Central Europe	Eu-sw
88	w4	F. silvestris	BELGIUM	Central Europe	Eu-sw
89	w6	F. silvestris	BELGIUM	Central Europe	Eu-sw
90	w7	F. silvestris	BELGIUM	Central Europe	Eu-sw
91	dw4	F. silvestris	BELGIUM	Central Europe	Eu-sw
92	w6	F. silvestris	BELGIUM	Central Europe	Eu-sw
93	w2	F. silvestris	BELGIUM	Central Europe	Eu-sw
94	dw4	F. silvestris	BELGIUM	Central Europe	Eu-sw
95	dw4	F. silvestris	BELGIUM	Central Europe	Eu-sw
96	dw4	F. silvestris	BULGARIA	Balkans	Blk-s
97	dw4	F. silvestris	BULGARIA	Balkans	Blk-s
98	dw4	Putative admixed	HUNGARY	Eastern Europe	East-s
99	dw4	Putative admixed	HUNGARY	Eastern Europe	East-s
100	dw4	F. silvestris	HUNGARY	Eastern Europe	East-s
101	dw2	Putative admixed	SCOTLAND	Scotland	Scot
102	w3	Putative admixed	SCOTLAND	Scotland	Scot
103	dw2	Putative admixed	SCOTLAND	Scotland	Scot
104	dw2	Putative admixed	SCOTLAND	Scotland	Scot
105	dw2	Putative admixed	SCOTLAND	Scotland	Scot
106	dw2	Putative admixed	SCOTLAND	Scotland	Scot
107	w3	Putative admixed	SCOTLAND	Scotland	Scot
108	dw2	Putative admixed	SCOTLAND	Scotland	Scot
109	dw2	Putative admixed	SCOTLAND	Scotland	Scot
110	dw1	F. silvestris	ITALY	Italy	It-cnt
111	w1	F. silvestris	ITALY	Italy	It-cnt
112	w1	F. silvestris	ITALY	Italy	It-cnt
113	w4	F. silvestris	PORTUGAL	Iberian Peninsula	Ib-prt
114	w4	F. silvestris	PORTUGAL	Iberian Peninsula	Ib-prt
115	dw3	F. silvestris	PORTUGAL	Iberian Peninsula	Ib-prt
116	dw3	F. catus	PORTUGAL	Iberian Peninsula	Ib-prt
117	dw3	F. catus	PORTUGAL	Iberian Peninsula	Ib-prt
118	w1	F. silvestris	ITALY	Italy	It-cnt
119	w4	F. silvestris	PORTUGAL	Iberian Peninsula	Ib-prt
120	w8	F. silvestris	PORTUGAL	Iberian Peninsula	Ib-prt
121	dw3	F. silvestris	PORTUGAL	Iberian Peninsula	Ib-prt
122	w8	F. silvestris	PORTUGAL	Iberian Peninsula	Ib-prt
123	w1	F. silvestris	PORTUGAL	Iberian Peninsula	Ib-prt
124	w1	F. silvestris	ITALY	Italy	It-cnt
125	dw4	Putative admixed	HUNGARY	Eastern Europe	East-s
126	dw3	Putative admixed	HUNGARY	Eastern Europe	East-s
127	dw3	Putative admixed	HUNGARY	Eastern Europe	East-s
128	dw4	Putative admixed	HUNGARY	Eastern Europe	East-s
129	dw1	Putative admixed	HUNGARY	Eastern Europe	East-s
130	w1	Putative admixed	HUNGARY	Eastern Europe	East-s
131	dw1	Putative admixed	HUNGARY	Eastern Europe	East-s
132	dw4	Putative admixed	HUNGARY	Eastern Europe	East-s
133	dw4	Putative admixed	HUNGARY	Eastern Europe	East-s
134	dw3	Putative admixed	HUNGARY	Eastern Europe	East-s
135	dw4	Putative admixed	HUNGARY	Eastern Europe	East-s
136	dw4	Putative admixed	HUNGARY	Eastern Europe	East-s
137	dw4	Putative admixed	HUNGARY	Eastern Europe	East-s
138	dw3	Putative admixed	HUNGARY	Eastern Europe	East-s
139	dw3	Putative admixed	HUNGARY	Eastern Europe	East-s
140	dw1	Putative admixed	HUNGARY	Eastern Europe	East-s
141	dw1	Putative admixed	HUNGARY	Eastern Europe	East-s
142	dw3	Putative admixed	HUNGARY	Eastern Europe	East-s
143	dw4	F. silvestris	GERMANY	Central Europe	Eu-cnt
144	dw4	F. silvestris	GERMANY	Central Europe	Eu-cnt
145	w4	F. silvestris	GERMANY	Central Europe	Eu-cnt
146	dw4	F. silvestris	GERMANY	Central Europe	Eu-cnt
147	w4	F. silvestris	GERMANY	Central Europe	Eu-cnt
148	w6	F. silvestris	GERMANY	Central Europe	Eu-cnt
149	w4	F. silvestris	GERMANY	Central Europe	Eu-cnt
150	w4	F. silvestris	GERMANY	Central Europe	Eu-cnt
151	w4	F. silvestris	GERMANY	Central Europe	Eu-cnt
152	w4	F. silvestris	GERMANY	Central Europe	Eu-cnt
153	dw4	F. silvestris	GERMANY	Central Europe	Eu-cnt
154	dw4	F. silvestris	GERMANY	Central Europe	Eu-cnt
155	w4	F. silvestris	GERMANY	Central Europe	Eu-cnt
156	w4	F. silvestris	GERMANY	Central Europe	Eu-cnt
157	dw4	F. silvestris	GERMANY	Central Europe	Eu-cnt
158	dw4	F. silvestris	GERMANY	Central Europe	Eu-cnt
159	w4	F. silvestris	GERMANY	Central Europe	Eu-cnt
160	w4	F. silvestris	GERMANY	Central Europe	Eu-cnt
161	dw4	F. silvestris	GERMANY	Central Europe	Eu-sw
162	w4	F. silvestris	GERMANY	Central Europe	Eu-sw
163	w2	F. silvestris	GERMANY	Central Europe	Eu-sw
164	dw4	F. silvestris	GERMANY	Central Europe	Eu-sw
165	dw4	F. silvestris	GERMANY	Central Europe	Eu-sw
166	w4	F. silvestris	GERMANY	Central Europe	Eu-sw
167	w2	F. silvestris	GERMANY	Central Europe	Eu-sw
168	w2	F. silvestris	GERMANY	Central Europe	Eu-sw
169	w2	F. silvestris	GERMANY	Central Europe	Eu-sw
170	w4	F. silvestris	GERMANY	Central Europe	Eu-sw
171	w6	F. silvestris	GERMANY	Central Europe	Eu-sw
172	d2	F. catus	GERMANY	Central Europe	Eu-sw
173	w4	F. silvestris	GERMANY	Central Europe	Eu-sw
174	w7	F. silvestris	GERMANY	Central Europe	Eu-sw
175	w4	F. silvestris	GERMANY	Central Europe	Eu-sw
176	w4	F. silvestris	GERMANY	Central Europe	Eu-sw
177	w4	F. silvestris	GERMANY	Central Europe	Eu-sw
178	w4	F. silvestris	GERMANY	Central Europe	Eu-sw
179	w2	F. silvestris	GERMANY	Central Europe	Eu-sw
180	w4	F. silvestris	ITALY	Balkans	Balk-nw
181	dw4	F. catus	ITALY	Italy	It-cnt
182	dw4	F. silvestris	ITALY	Italy	It-cnt
183	w1	F. silvestris	ITALY	Italy	It-cnt
184	dw4	F. silvestris	ITALY	Italy	It-cnt
185	dw5	F. silvestris	ITALY	Balkans	Balk-nw
186	dw4	F. silvestris	ITALY	Balkans	Balk-nw
187	w4	F. silvestris	ITALY	Balkans	Balk-nw
188	w4	F. silvestris	ITALY	Balkans	Balk-nw
189	dw4	F. silvestris	ITALY	Italy	It-cnt
190	w1	F. silvestris	ITALY	Italy	It-cnt
191	dw1	F. silvestris	ITALY	Italy	It-cnt
192	dw4	F. silvestris	ITALY	Italy	It-cnt
193	dw4	F. silvestris	ITALY	Italy	It-cnt
194	dw4	F. silvestris	ITALY	Italy	It-cnt
195	w1	F. silvestris	ITALY	Italy	It-cnt
196	w1	F. silvestris	ITALY	Italy	It-cnt
197	dw4	F. silvestris	ITALY	Italy	It-cnt
198	w4	F. silvestris	ITALY	Balkans	Balk-nw
199	dw4	F. silvestris	ITALY	Balkans	Balk-nw
200	dw4	F. silvestris	ITALY	Balkans	Balk-nw
201	dw5	F. silvestris	ITALY	Balkans	Balk-nw
202	dw4	F. silvestris	ITALY	Balkans	Balk-nw
203	dw4	F. silvestris	ITALY	Balkans	Balk-nw
204	dw4	F. silvestris	ITALY	Balkans	Balk-nw
205	w4	F. silvestris	ITALY	Balkans	Balk-nw
206	w4	F. silvestris	ITALY	Balkans	Balk-nw
207	dw4	F. silvestris	ITALY	Balkans	Balk-nw
208	dw4	F. silvestris	ITALY	Balkans	Balk-nw
209	dw5	F. silvestris	ITALY	Balkans	Balk-nw
210	w4	F. silvestris	ITALY	Balkans	Balk-nw
211	w1	F. silvestris	ITALY	Balkans	Balk-nw
212	w4	F. silvestris	ITALY	Balkans	Balk-nw
213	dw5	F. silvestris	ITALY	Balkans	Balk-nw
214	w4	F. silvestris	ITALY	Balkans	Balk-nw
215	dw4	F. silvestris	ITALY	Balkans	Balk-nw
216	w4	F. silvestris	ITALY	Balkans	Balk-nw
217	w4	F. silvestris	ITALY	Balkans	Balk-nw
218	w4	F. silvestris	ITALY	Balkans	Balk-nw
219	dw4	F. silvestris	ITALY	Balkans	Balk-nw
220	dw4	F. silvestris	ITALY	Balkans	Balk-nw
221	dw5	F. silvestris	ITALY	Balkans	Balk-nw
222	dw5	F. silvestris	ITALY	Balkans	Balk-nw
223	dw4	F. silvestris	ITALY	Italy	It-cnt
224	dw1	F. silvestris	ITALY	Italy	It-cnt
225	w1	F. silvestris	LUXEMBOURG	Central Europe	Eu-sw
226	w6	F. silvestris	LUXEMBOURG	Central Europe	Eu-sw
227	w4	F. silvestris	LUXEMBOURG	Central Europe	Eu-sw
228	w4	F. silvestris	LUXEMBOURG	Central Europe	Eu-sw
229	w6	F. silvestris	LUXEMBOURG	Central Europe	Eu-sw
230	w6	F. silvestris	LUXEMBOURG	Central Europe	Eu-sw
231	w7	F. silvestris	LUXEMBOURG	Central Europe	Eu-sw
232	w7	F. silvestris	LUXEMBOURG	Central Europe	Eu-sw
233	dw4	F. silvestris	LUXEMBOURG	Central Europe	Eu-sw
234	dw3	Putative admixed	HUNGARY	Eastern Europe	East-s
235	dw1	Putative admixed	HUNGARY	Eastern Europe	East-s
236	dw3	Putative admixed	HUNGARY	Eastern Europe	East-s
237	dw1	Putative admixed	HUNGARY	Eastern Europe	East-s
238	dw4	Putative admixed	HUNGARY	Eastern Europe	East-s
239	dw1	Putative admixed	HUNGARY	Eastern Europe	East-s
240	dw1	Putative admixed	HUNGARY	Eastern Europe	East-s
241	dw3	Putative admixed	HUNGARY	Eastern Europe	East-s
242	dw4	Putative admixed	HUNGARY	Eastern Europe	East-s
243	dw3	Putative admixed	HUNGARY	Eastern Europe	East-s
244	dw4	Putative admixed	HUNGARY	Eastern Europe	East-s
245	dw3	Putative admixed	HUNGARY	Eastern Europe	East-s
246	dw1	Putative admixed	HUNGARY	Eastern Europe	East-s
247	w2	Putative admixed	HUNGARY	Eastern Europe	East-s
248	dw3	Putative admixed	HUNGARY	Eastern Europe	East-s
249	dw1	Putative admixed	HUNGARY	Eastern Europe	East-s
250	dw4	Putative admixed	HUNGARY	Eastern Europe	East-s
251	dw4	Putative admixed	HUNGARY	Eastern Europe	East-s
252	dw4	Putative admixed	HUNGARY	Eastern Europe	East-s
253	w1	Putative admixed	HUNGARY	Eastern Europe	East-s
254	dw4	Putative admixed	HUNGARY	Eastern Europe	East-s
255	dw4	Putative admixed	HUNGARY	Eastern Europe	East-s
256	dw3	Putative admixed	HUNGARY	Eastern Europe	East-s
257	dw3	F. silvestris	HUNGARY	Eastern Europe	East-s
258	dw3	Putative admixed	HUNGARY	Eastern Europe	East-s
259	dw4	Putative admixed	HUNGARY	Eastern Europe	East-s
260	dw1	Putative admixed	HUNGARY	Eastern Europe	East-s
261	dw5	Putative admixed	HUNGARY	Eastern Europe	East-s
262	dw4	Putative admixed	HUNGARY	Eastern Europe	East-s
263	dw4	F. silvestris	ITALY	Italy	It-cnt
264	w1	F. silvestris	ITALY	Italy	It-cnt
265	w1	F. silvestris	ITALY	Italy	It-cnt
266	w1	F. silvestris	ITALY	Italy	It-cnt
267	w1	F. silvestris	ITALY	Italy	It-cnt
268	w1	F. silvestris	ITALY	Italy	It-cnt
269	dw4	F. silvestris	ITALY	Italy	It-cnt
270	dw4	F. silvestris	ITALY	Italy	It-cnt
271	dw1	F. silvestris	ITALY	Italy	It-cnt
272	dw4	F. silvestris	ITALY	Italy	It-cnt
273	dw1	F. silvestris	ITALY	Italy	It-cnt
274	dw4	F. catus	ITALY	Italy	It-cnt
275	dw4	F. catus	ITALY	Italy	It-cnt
276	dw4	F. silvestris	ITALY	Italy	It-cnt
277	dw5	F. silvestris	AUSTRIA	Central Europe	Eu-sw
278	w1	F. silvestris	ITALY	Italy	It-cnt
279	w8	F. silvestris	PORTUGAL	Iberian Peninsula	Ib-prt
280	dw4	F. catus	PORTUGAL	Iberian Peninsula	Ib-prt
281	w4	F. silvestris	PORTUGAL	Iberian Peninsula	Ib-prt
282	dw3	F. catus	PORTUGAL	Iberian Peninsula	Ib-prt
283	w8	F. silvestris	PORTUGAL	Iberian Peninsula	Ib-prt
284	w4	F. silvestris	PORTUGAL	Iberian Peninsula	Ib-prt
285	w4	F. silvestris	PORTUGAL	Iberian Peninsula	Ib-prt
286	d3	F. catus	PORTUGAL	Iberian Peninsula	Ib-prt
287	dw3	F. catus	PORTUGAL	Iberian Peninsula	Ib-prt
288	dw3	F. catus	PORTUGAL	Iberian Peninsula	Ib-prt
289	w8	F. silvestris	PORTUGAL	Iberian Peninsula	Ib-prt
290	w8	F. silvestris	PORTUGAL	Iberian Peninsula	Ib-prt
291	dw3	F. catus	PORTUGAL	Iberian Peninsula	Ib-prt
292	w8	F. silvestris	PORTUGAL	Iberian Peninsula	Ib-prt
293	dw3	F. silvestris	PORTUGAL	Iberian Peninsula	Ib-prt
294	w8	F. silvestris	PORTUGAL	Iberian Peninsula	Ib-prt
295	w4	F. silvestris	PORTUGAL	Iberian Peninsula	Ib-prt
296	d3	F. catus	PORTUGAL	Iberian Peninsula	Ib-prt
297	w4	F. silvestris	PORTUGAL	Iberian Peninsula	Ib-prt
298	w1	F. silvestris	SPAIN	Iberian Peninsula	Ib-sp
299	w4	F. silvestris	SPAIN	Iberian Peninsula	Ib-sp
300	w4	F. silvestris	SPAIN	Iberian Peninsula	Ib-sp
301	w4	F. silvestris	SPAIN	Iberian Peninsula	Ib-sp
302	w4	F. silvestris	SPAIN	Iberian Peninsula	Ib-sp
303	w4	F. silvestris	SPAIN	Iberian Peninsula	Ib-sp
304	w4	F. silvestris	SPAIN	Iberian Peninsula	Ib-sp
305	w4	F. silvestris	SPAIN	Iberian Peninsula	Ib-sp
306	w4	F. silvestris	SPAIN	Iberian Peninsula	Ib-sp
307	dw3	F. catus	SPAIN	Iberian Peninsula	Ib-sp
308	w4	F. silvestris	SPAIN	Iberian Peninsula	Ib-sp
309	dw4	F. silvestris	GERMANY	Central Europe	Eu-cnt
310	dw4	F. silvestris	GERMANY	Central Europe	Eu-cnt
311	dw4	F. silvestris	GERMANY	Central Europe	Eu-cnt
312	w6	F. silvestris	GERMANY	Central Europe	Eu-cnt
313	dw4	F. silvestris	GERMANY	Central Europe	Eu-cnt
314	w6	F. silvestris	GERMANY	Central Europe	Eu-cnt
315	w4	F. silvestris	GERMANY	Central Europe	Eu-cnt
316	w6	F. silvestris	GERMANY	Central Europe	Eu-cnt
317	w6	F. silvestris	GERMANY	Central Europe	Eu-cnt
318	w3	F. silvestris	GERMANY	Central Europe	Eu-cnt
319	w2	F. silvestris	GERMANY	Central Europe	Eu-sw
320	dw4	F. catus	PORTUGAL	Iberian Peninsula	Ib-prt
321	dw4	F. catus	PORTUGAL	Iberian Peninsula	Ib-prt
322	dw3	F. catus	PORTUGAL	Iberian Peninsula	Ib-prt
323	dw3	F. catus	PORTUGAL	Iberian Peninsula	Ib-prt
324	dw3	F. catus	PORTUGAL	Iberian Peninsula	Ib-prt
325	dw3	F. catus	PORTUGAL	Iberian Peninsula	Ib-prt
326	dw1	F. catus	PORTUGAL	Iberian Peninsula	Ib-prt
327	dw3	F. catus	PORTUGAL	Iberian Peninsula	Ib-prt
328	dw4	F. catus	PORTUGAL	Iberian Peninsula	Ib-prt
329	dw4	F. catus	PORTUGAL	Iberian Peninsula	Ib-prt
330	d3	F. catus	PORTUGAL	Iberian Peninsula	Ib-prt
331	dw2	F. catus	PORTUGAL	Iberian Peninsula	Ib-prt
332	dw2	F. catus	PORTUGAL	Iberian Peninsula	Ib-prt
333	dw4	F. catus	PORTUGAL	Iberian Peninsula	Ib-prt
334	dw1	F. catus	PORTUGAL	Iberian Peninsula	Ib-prt
335	dw1	F. catus	PORTUGAL	Iberian Peninsula	Ib-prt
336	d3	F. catus	PORTUGAL	Iberian Peninsula	Ib-prt
337	d3	F. catus	PORTUGAL	Iberian Peninsula	Ib-prt
338	d3	F. catus	PORTUGAL	Iberian Peninsula	Ib-prt
339	dw3	F. catus	PORTUGAL	Iberian Peninsula	Ib-prt
340	d3	F. catus	PORTUGAL	Iberian Peninsula	Ib-prt
341	d3	F. catus	PORTUGAL	Iberian Peninsula	Ib-prt
342	dw3	F. catus	PORTUGAL	Iberian Peninsula	Ib-prt
343	d4	F. catus	PORTUGAL	Iberian Peninsula	Ib-prt
344	d3	F. catus	PORTUGAL	Iberian Peninsula	Ib-prt
345	dw3	F. catus	PORTUGAL	Iberian Peninsula	Ib-prt
346	dw4	F. catus	PORTUGAL	Iberian Peninsula	Ib-prt
347	dw3	F. catus	PORTUGAL	Iberian Peninsula	Ib-prt
348	dw4	F. catus	PORTUGAL	Iberian Peninsula	Ib-prt
349	dw3	F. catus	PORTUGAL	Iberian Peninsula	Ib-prt
350	dw4	F. silvestris	ROMANIA	Balkans	Blk-s
351	dw4	F. silvestris	ROMANIA	Balkans	Blk-s
352	w9	F. silvestris	SPAIN	Iberian Peninsula	Ib-sp
353	w4	F. silvestris	SPAIN	Iberian Peninsula	Ib-sp
354	w1	F. silvestris	ITALY	Italy	It-cnt
355	dw4	F. silvestris	ITALY	Italy	It-cnt
356	dw4	F. silvestris	ITALY	Italy	It-cnt
357	dw4	F. silvestris	ITALY	Italy	It-cnt
358	dw4	F. silvestris	ITALY	Italy	It-cnt
359	w1	F. silvestris	ITALY	Italy	It-cnt
360	dw1	F. silvestris	ITALY	Italy	It-cnt
361	w1	F. silvestris	ITALY	Italy	It-cnt
362	w1	F. silvestris	ITALY	Italy	It-cnt
363	dw4	F. silvestris	ITALY	Italy	It-cnt
364	w1	F. silvestris	ITALY	Italy	It-cnt
365	w1	F. silvestris	ITALY	Italy	It-cnt
366	dw1	F. silvestris	ITALY	Italy	It-cnt
367	w1	F. silvestris	ITALY	Italy	It-cnt
368	w1	F. silvestris	ITALY	Italy	It-cnt
369	dw1	F. silvestris	ITALY	Italy	It-cnt
370	w1	F. silvestris	ITALY	Italy	It-cnt
371	w1	F. silvestris	ITALY	Italy	It-cnt
372	dw4	F. silvestris	ITALY	Italy	It-cnt
373	w1	F. silvestris	ITALY	Italy	It-cnt
374	w1	F. silvestris	ITALY	Italy	It-cnt
375	w1	F. silvestris	ITALY	Italy	It-cnt
376	dw1	F. silvestris	ITALY	Italy	It-cnt
377	w1	F. silvestris	ITALY	Italy	It-cnt
378	dw4	F. silvestris	ITALY	Italy	It-cnt
379	w1	F. silvestris	ITALY	Italy	It-cnt
380	dw4	F. silvestris	ITALY	Italy	It-cnt
381	w2	F. silvestris	GERMANY	Central Europe	Eu-sw
382	w2	F. silvestris	GERMANY	Central Europe	Eu-sw
383	w2	F. silvestris	GERMANY	Central Europe	Eu-sw
384	w2	F. silvestris	GERMANY	Central Europe	Eu-sw
385	dw4	F. silvestris	GERMANY	Central Europe	Eu-sw
386	w4	F. silvestris	GERMANY	Central Europe	Eu-sw
387	w6	F. silvestris	GERMANY	Central Europe	Eu-sw
388	w2	F. silvestris	GERMANY	Central Europe	Eu-sw
389	w4	F. silvestris	GERMANY	Central Europe	Eu-sw
390	w2	F. silvestris	GERMANY	Central Europe	Eu-sw
391	w4	F. silvestris	GERMANY	Central Europe	Eu-sw
392	w6	F. silvestris	GERMANY	Central Europe	Eu-sw
393	dw4	F. silvestris	GERMANY	Central Europe	Eu-sw
394	w4	F. silvestris	GERMANY	Central Europe	Eu-sw
395	dw4	F. silvestris	GERMANY	Central Europe	Eu-sw
396	w4	F. silvestris	GERMANY	Central Europe	Eu-sw
397	w4	F. silvestris	GERMANY	Central Europe	Eu-sw
398	dw4	F. silvestris	GERMANY	Central Europe	Eu-sw
399	dw4	F. silvestris	GERMANY	Central Europe	Eu-sw
400	dw4	F. silvestris	GERMANY	Central Europe	Eu-sw
401	w4	F. silvestris	GERMANY	Central Europe	Eu-sw
402	w4	F. silvestris	GERMANY	Central Europe	Eu-sw
403	dw4	F. silvestris	GERMANY	Central Europe	Eu-sw
404	w7	F. silvestris	GERMANY	Central Europe	Eu-sw
405	w4	F. silvestris	GERMANY	Central Europe	Eu-sw
406	dw3	F. catus	SPAIN	Iberian Peninsula	Ib-sp
407	d5	F. catus	SPAIN	Iberian Peninsula	Ib-sp
408	dw1	F. catus	SPAIN	Iberian Peninsula	Ib-sp
409	dw1	F. catus	SPAIN	Iberian Peninsula	Ib-sp
410	dw3	F. catus	SPAIN	Iberian Peninsula	Ib-sp
411	dw3	F. catus	SPAIN	Iberian Peninsula	Ib-sp
412	dw1	F. catus	SPAIN	Iberian Peninsula	Ib-sp
413	d3	F. catus	SPAIN	Iberian Peninsula	Ib-sp
414	dw3	F. catus	SPAIN	Iberian Peninsula	Ib-sp
415	dw3	F. catus	SPAIN	Iberian Peninsula	Ib-sp
416	dw1	F. catus	SPAIN	Iberian Peninsula	Ib-sp
417	dw3	F. catus	SPAIN	Iberian Peninsula	Ib-sp
418	dw1	F. catus	SPAIN	Iberian Peninsula	Ib-sp
419	dw1	F. catus	SPAIN	Iberian Peninsula	Ib-sp
420	dw3	F. catus	SPAIN	Iberian Peninsula	Ib-sp
421	dw3	F. catus	SPAIN	Iberian Peninsula	Ib-sp
422	dw3	F. catus	SPAIN	Iberian Peninsula	Ib-sp
423	dw1	F. catus	SPAIN	Iberian Peninsula	Ib-sp
424	d3	F. catus	SPAIN	Iberian Peninsula	Ib-sp
425	dw3	F. catus	SPAIN	Iberian Peninsula	Ib-sp
426	dw1	F. catus	SPAIN	Iberian Peninsula	Ib-sp
427	dw3	F. catus	SPAIN	Iberian Peninsula	Ib-sp
428	dw1	F. catus	SPAIN	Iberian Peninsula	Ib-sp
429	dw1	F. catus	SPAIN	Iberian Peninsula	Ib-sp
430	dw1	F. catus	SPAIN	Iberian Peninsula	Ib-sp
431	dw1	F. catus	SPAIN	Iberian Peninsula	Ib-sp
432	d5	F. catus	SPAIN	Iberian Peninsula	Ib-sp
433	dw1	F. catus	SPAIN	Iberian Peninsula	Ib-sp
434	dw3	F. catus	SPAIN	Iberian Peninsula	Ib-sp
435	dw6	F. silvestris	ITALY	Balkans	Balk-nw
436	w4	F. silvestris	ITALY	Balkans	Balk-nw
437	w4	F. silvestris	ITALY	Balkans	Balk-nw
438	dw6	F. silvestris	ITALY	Balkans	Balk-nw
439	dw4	F. silvestris	ITALY	Balkans	Balk-nw
440	w4	F. silvestris	ITALY	Balkans	Balk-nw
441	dw6	F. silvestris	ITALY	Balkans	Balk-nw
442	w4	F. silvestris	ITALY	Balkans	Balk-nw
443	dw5	F. silvestris	ITALY	Balkans	Balk-nw
444	dw4	F. silvestris	ITALY	Balkans	Balk-nw
445	dw4	F. silvestris	ITALY	Balkans	Balk-nw
446	w4	F. silvestris	ITALY	Balkans	Balk-nw
447	w4	F. silvestris	ITALY	Balkans	Balk-nw
448	dw5	F. silvestris	ITALY	Balkans	Balk-nw
449	w4	F. silvestris	ITALY	Balkans	Balk-nw
450	w1	F. silvestris	ITALY	Italy	It-cnt
451	dw4	F. silvestris	ITALY	Italy	It-cnt
452	w1	F. silvestris	ITALY	Italy	It-cnt
453	dw2	F. catus	ITALY	Italy	It-cnt
454	dw1	F. catus	PORTUGAL	Iberian Peninsula	Ib-prt
455	dw1	F. catus	PORTUGAL	Iberian Peninsula	Ib-prt
456	dw4	F. silvestris	SPAIN	Iberian Peninsula	Ib-sp
457	dw1	F. catus	SPAIN	Iberian Peninsula	Ib-sp
458	dw4	F. silvestris	SLOVENIA	Balkans	Blk-n
459	dw4	F. silvestris	SLOVENIA	Balkans	Blk-n
460	w4	F. silvestris	SLOVENIA	Balkans	Blk-n
461	dw4	F. silvestris	SLOVENIA	Balkans	Blk-n
462	w4	F. silvestris	SLOVENIA	Balkans	Blk-n
463	dw4	F. silvestris	SLOVENIA	Balkans	Blk-n
464	w4	F. silvestris	SLOVENIA	Balkans	Blk-n
465	dw6	F. silvestris	SLOVENIA	Balkans	Blk-n
466	dw4	F. silvestris	SLOVENIA	Balkans	Blk-n
467	dw4	F. silvestris	SLOVENIA	Balkans	Blk-n
468	w4	F. silvestris	SLOVENIA	Balkans	Blk-n
469	dw4	F. silvestris	SLOVENIA	Balkans	Blk-n
470	w4	F. silvestris	SLOVENIA	Balkans	Blk-n
471	dw4	F. silvestris	SLOVENIA	Balkans	Blk-n
472	dw4	F. silvestris	SLOVENIA	Balkans	Blk-n
473	w4	F. silvestris	SLOVENIA	Balkans	Blk-n
474	w4	F. silvestris	SLOVENIA	Balkans	Blk-n
475	dw4	F. silvestris	SLOVENIA	Balkans	Blk-n
476	dw4	F. silvestris	SLOVENIA	Balkans	Blk-n
477	w4	F. silvestris	SLOVENIA	Balkans	Blk-n
478	dw1	F. catus	SLOVENIA	Balkans	Blk-n
479	dw1	F. silvestris	SLOVENIA	Balkans	Blk-n
480	dw3	F. catus	SLOVENIA	Balkans	Blk-n
481	dw3	F. silvestris	SLOVENIA	Balkans	Blk-n
482	w4	F. silvestris	SLOVENIA	Balkans	Blk-n
483	dw6	F. silvestris	SLOVENIA	Balkans	Blk-n
484	dw6	F. silvestris	SLOVENIA	Balkans	Blk-n
485	w4	F. silvestris	SLOVENIA	Balkans	Blk-n
486	w4	F. silvestris	SLOVENIA	Balkans	Blk-n
487	w4	F. silvestris	SLOVENIA	Balkans	Blk-n
488	dw4	F. silvestris	SLOVENIA	Balkans	Blk-n
489	dw3	F. catus	PORTUGAL	Iberian Peninsula	Ib-prt
490	d3	F. catus	PORTUGAL	Iberian Peninsula	Ib-prt
491	d3	F. catus	PORTUGAL	Iberian Peninsula	Ib-prt
492	d3	F. catus	SPAIN	Iberian Peninsula	Ib-sp
493	dw3	F. silvestris	SPAIN	Iberian Peninsula	Ib-sp
494	dw4	F. silvestris	SPAIN	Iberian Peninsula	Ib-sp
495	dw4	F. catus	ITALY	Italy	It-cnt
496	dw4	F. catus	ITALY	Italy	It-cnt
497	w10	F. silvestris	ITALY	Italy	It-cnt
498	w11	F. silvestris	ITALY	Italy	It-cnt
499	d3	F. catus	PORTUGAL	Iberian Peninsula	Ib-prt
500	d6	F. catus	PORTUGAL	Iberian Peninsula	Ib-prt
501	dw3	F. catus	PORTUGAL	Iberian Peninsula	Ib-prt
502	dw3	F. catus	SPAIN	Iberian Peninsula	Ib-sp
503	dw3	F. catus	SPAIN	Iberian Peninsula	Ib-sp
504	dw3	F. catus	SPAIN	Iberian Peninsula	Ib-sp
505	dw3	F. catus	SPAIN	Iberian Peninsula	Ib-sp
506	dw4	F. catus	SPAIN	Iberian Peninsula	Ib-sp
507	dw4	F. catus	SPAIN	Iberian Peninsula	Ib-sp
508	dw4	F. catus	SPAIN	Iberian Peninsula	Ib-sp
509	dw3	F. catus	SPAIN	Iberian Peninsula	Ib-sp
510	dw3	F. catus	SPAIN	Iberian Peninsula	Ib-sp
511	dw1	F. catus	SPAIN	Iberian Peninsula	Ib-sp
512	dw3	F. silvestris	SPAIN	Iberian Peninsula	Ib-sp
513	dw1	F. catus	SPAIN	Iberian Peninsula	Ib-sp
514	d3	F. catus	SPAIN	Iberian Peninsula	Ib-sp
515	dw3	F. catus	SPAIN	Iberian Peninsula	Ib-sp
516	dw3	F. catus	SPAIN	Iberian Peninsula	Ib-sp
517	dw3	F. catus	SPAIN	Iberian Peninsula	Ib-sp
518	dw3	F. catus	SPAIN	Iberian Peninsula	Ib-sp
519	dw4	F. catus	SPAIN	Iberian Peninsula	Ib-sp
520	dw3	F. catus	SPAIN	Iberian Peninsula	Ib-sp
521	dw3	F. catus	SPAIN	Iberian Peninsula	Ib-sp
522	dw3	F. catus	SPAIN	Iberian Peninsula	Ib-sp
523	w4	F. silvestris	SPAIN	Iberian Peninsula	Ib-sp
524	dw3	F. catus	SPAIN	Iberian Peninsula	Ib-sp
525	dw4	F. catus	PORTUGAL	Iberian Peninsula	Ib-prt
526	dw3	F. catus	SPAIN	Iberian Peninsula	Ib-sp
527	dw3	F. catus	SPAIN	Iberian Peninsula	Ib-sp
528	w12	F. silvestris	SPAIN	Iberian Peninsula	Ib-sp
529	dw1	F. catus	POLAND	Eastern Europe	East-n
530	dw1	F. catus	POLAND	Eastern Europe	East-n
531	dw1	F. catus	POLAND	Eastern Europe	East-n
532	dw1	F. catus	POLAND	Eastern Europe	East-n
533	dw1	F. catus	POLAND	Eastern Europe	East-n
534	dw1	F. catus	POLAND	Eastern Europe	East-n
535	dw1	F. catus	POLAND	Eastern Europe	East-n
536	dw1	F. catus	POLAND	Eastern Europe	East-n
537	dw5	F. catus	POLAND	Eastern Europe	East-n
538	dw1	F. catus	POLAND	Eastern Europe	East-n
539	dw3	F. catus	POLAND	Eastern Europe	East-n
540	dw1	F. catus	POLAND	Eastern Europe	East-n
541	dw1	F. catus	POLAND	Eastern Europe	East-n
542	dw1	F. catus	POLAND	Eastern Europe	East-n
543	dw5	F. catus	POLAND	Eastern Europe	East-n
544	dw1	F. catus	PORTUGAL	Iberian Peninsula	Ib-prt
545	dw3	F. catus	PORTUGAL	Iberian Peninsula	Ib-prt
546	dw4	F. catus	PORTUGAL	Iberian Peninsula	Ib-prt
547	w1	F. silvestris	PORTUGAL	Iberian Peninsula	Ib-prt
548	dw3	F. catus	PORTUGAL	Iberian Peninsula	Ib-prt
549	dw1	F. catus	PORTUGAL	Iberian Peninsula	Ib-prt
550	dw3	F. silvestris	SPAIN	Iberian Peninsula	Ib-sp
551	w1	F. silvestris	POLAND	Eastern Europe	East-n
552	w4	F. silvestris	POLAND	Eastern Europe	East-n
553	dw1	F. silvestris	POLAND	Eastern Europe	East-n
554	w13	F. silvestris	POLAND	Eastern Europe	East-n
555	dw4	F. silvestris	POLAND	Eastern Europe	East-n
556	dw4	F. silvestris	POLAND	Eastern Europe	East-n
557	dw4	F. silvestris	POLAND	Eastern Europe	East-n
558	dw4	F. silvestris	POLAND	Eastern Europe	East-n
559	w2	F. silvestris	POLAND	Eastern Europe	East-n
560	dw4	F. silvestris	POLAND	Eastern Europe	East-n
561	dw1	F. silvestris	ITALY	Italy	It-cnt
562	dw1	F. silvestris	ITALY	Italy	It-cnt
563	w4	F. silvestris	SPAIN	Iberian Peninsula	Ib-sp
564	dw4	F. catus	SPAIN	Iberian Peninsula	Ib-sp
565	w4	F. silvestris	ITALY	Balkans	Balk-nw
566	dw4	F. silvestris	ITALY	Balkans	Balk-nw
567	dw1	F. catus	SPAIN	Iberian Peninsula	Ib-sp
568	dw1	F. catus	SPAIN	Iberian Peninsula	Ib-sp
569	dw3	F. catus	PORTUGAL	Iberian Peninsula	Ib-prt
570	dw1	F. silvestris	ITALY	Italy	It-cnt
571	dw4	F. silvestris	ITALY	Italy	It-cnt
572	dw4	F. silvestris	ITALY	Italy	It-cnt
573	dw4	F. silvestris	ITALY	Italy	It-cnt
574	dw4	F. silvestris	ITALY	Italy	It-cnt
575	dw4	F. silvestris	ITALY	Italy	It-cnt
576	w1	F. silvestris	ITALY	Italy	It-cnt
577	w1	F. silvestris	ITALY	Italy	It-cnt
578	dw4	F. catus	ITALY	Italy	It-cnt
579	dw3	F. catus	ITALY	Italy	It-cnt
580	dw4	F. silvestris	ITALY	Italy	It-cnt
581	dw1	F. silvestris	ITALY	Italy	It-cnt
582	dw4	F. silvestris	ITALY	Italy	It-cnt
583	dw4	F. catus	ITALY	Italy	It-cnt
584	dw7	F. silvestris	ITALY	Italy	It-cnt
585	w1	F. silvestris	ITALY	Italy	It-cnt
586	w1	F. silvestris	ITALY	Italy	It-cnt
587	dw4	F. silvestris	ITALY	Italy	It-cnt
588	dw4	F. silvestris	ITALY	Italy	It-cnt
589	w1	F. silvestris	ITALY	Italy	It-cnt
590	dw4	F. silvestris	CROATIA	Balkans	Blk-n
591	dw1	F. catus	ITALY	Balkans	Balk-nw
592	w4	F. silvestris	ITALY	Balkans	Balk-nw
593	dw6	F. silvestris	ITALY	Balkans	Balk-nw
594	w4	F. silvestris	ITALY	Balkans	Balk-nw
595	dw5	F. silvestris	ITALY	Balkans	Balk-nw
596	dw5	F. silvestris	ITALY	Balkans	Balk-nw
597	dw5	F. silvestris	ITALY	Balkans	Balk-nw
598	w4	F. silvestris	ITALY	Balkans	Balk-nw
599	dw3	F. catus	ITALY	Balkans	Balk-nw
600	dw1	F. catus	ITALY	Balkans	Balk-nw
601	dw5	F. silvestris	ITALY	Balkans	Balk-nw
602	dw4	F. silvestris	ITALY	Balkans	Balk-nw
603	w4	F. silvestris	ITALY	Balkans	Balk-nw
604	dw5	F. silvestris	ITALY	Balkans	Balk-nw
605	w4	F. silvestris	ITALY	Balkans	Balk-nw
606	dw3	F. catus	ITALY	Balkans	Balk-nw
607	w4	F. silvestris	ITALY	Balkans	Balk-nw
608	dw5	F. silvestris	ITALY	Balkans	Balk-nw
609	dw4	F. silvestris	ITALY	Balkans	Balk-nw
610	w4	F. silvestris	ITALY	Balkans	Balk-nw
611	dw4	F. silvestris	ITALY	Balkans	Balk-nw
612	dw4	F. catus	ITALY	Balkans	Balk-nw
613	dw4	F. silvestris	ITALY	Balkans	Balk-nw
614	dw6	F. silvestris	AUSTRIA	Central Europe	Eu-sw
615	w4	F. silvestris	ITALY	Balkans	Balk-nw
616	w1	Putative admixed	HUNGARY	Eastern Europe	East-s
617	dw5	Putative admixed	HUNGARY	Eastern Europe	East-s
618	dw4	Putative admixed	HUNGARY	Eastern Europe	East-s
619	dw4	Putative admixed	HUNGARY	Eastern Europe	East-s
620	dw1	F. silvestris	HUNGARY	Eastern Europe	East-s
621	dw4	Putative admixed	HUNGARY	Eastern Europe	East-s
622	dw3	F. silvestris	HUNGARY	Eastern Europe	East-s
623	dw3	Putative admixed	HUNGARY	Eastern Europe	East-s
624	dw1	Putative admixed	HUNGARY	Eastern Europe	East-s
625	dw4	Putative admixed	HUNGARY	Eastern Europe	East-s
626	dw4	Putative admixed	HUNGARY	Eastern Europe	East-s
627	dw4	Putative admixed	HUNGARY	Eastern Europe	East-s
628	dw2	F. catus	GERMANY	Central Europe	Eu-sw
629	dw1	F. catus	GERMANY	Central Europe	Eu-sw
630	dw3	F. catus	GERMANY	Central Europe	Eu-sw
631	dw1	F. catus	GERMANY	Central Europe	Eu-sw
632	dw1	F. catus	GERMANY	Central Europe	Eu-sw
633	dw3	F. catus	GERMANY	Central Europe	Eu-sw
634	dw4	F. catus	GERMANY	Central Europe	Eu-sw
635	dw3	F. catus	GERMANY	Central Europe	Eu-sw
636	dw3	F. catus	GERMANY	Central Europe	Eu-sw
637	w7	F. silvestris	GERMANY	Central Europe	Eu-sw
638	dw4	F. catus	GERMANY	Central Europe	Eu-sw
639	d3	F. catus	GERMANY	Central Europe	Eu-sw
640	dw1	F. catus	GERMANY	Central Europe	Eu-sw
641	dw3	F. catus	GERMANY	Central Europe	Eu-sw
642	dw1	F. catus	GERMANY	Central Europe	Eu-sw
643	dw1	F. catus	GERMANY	Central Europe	Eu-sw
644	dw4	F. silvestris	GERMANY	Central Europe	Eu-sw
645	dw2	F. catus	GERMANY	Central Europe	Eu-sw
646	d7	F. catus	GERMANY	Central Europe	Eu-sw
647	dw4	F. catus	GERMANY	Central Europe	Eu-sw
648	dw3	F. catus	GERMANY	Central Europe	Eu-sw
649	dw1	F. catus	GERMANY	Central Europe	Eu-sw
650	d8	F. catus	GERMANY	Central Europe	Eu-sw
651	dw2	F. catus	GERMANY	Central Europe	Eu-sw
652	dw4	F. catus	GERMANY	Central Europe	Eu-sw
653	w4	F. silvestris	GERMANY	Central Europe	Eu-cnt
654	dw4	F. silvestris	GERMANY	Central Europe	Eu-cnt
655	w4	F. silvestris	GERMANY	Central Europe	Eu-sw
656	dw4	F. silvestris	GERMANY	Central Europe	Eu-sw
657	w4	F. silvestris	GERMANY	Central Europe	Eu-sw
658	w4	F. silvestris	GERMANY	Central Europe	Eu-sw
659	w4	F. silvestris	GERMANY	Central Europe	Eu-sw
660	w2	F. silvestris	GERMANY	Central Europe	Eu-sw
661	w2	F. silvestris	GERMANY	Central Europe	Eu-sw
662	w2	F. silvestris	GERMANY	Central Europe	Eu-sw
663	w4	F. silvestris	GERMANY	Central Europe	Eu-sw
664	w4	F. silvestris	GERMANY	Central Europe	Eu-sw
665	w7	F. silvestris	GERMANY	Central Europe	Eu-sw
666	w4	F. silvestris	GERMANY	Central Europe	Eu-sw
667	dw4	F. silvestris	GERMANY	Central Europe	Eu-sw
668	w4	F. silvestris	GERMANY	Central Europe	Eu-sw
669	w4	F. silvestris	GERMANY	Central Europe	Eu-sw
670	dw4	F. silvestris	GERMANY	Central Europe	Eu-sw
671	w2	F. silvestris	GERMANY	Central Europe	Eu-sw
672	w4	F. silvestris	GERMANY	Central Europe	Eu-sw
673	w2	F. silvestris	GERMANY	Central Europe	Eu-sw
674	w4	F. silvestris	GERMANY	Central Europe	Eu-sw
675	w4	F. silvestris	GERMANY	Central Europe	Eu-sw
676	w4	F. silvestris	GERMANY	Central Europe	Eu-sw
677	w2	F. silvestris	GERMANY	Central Europe	Eu-sw
678	w2	F. silvestris	GERMANY	Central Europe	Eu-sw
679	w2	F. silvestris	GERMANY	Central Europe	Eu-sw
680	dw4	F. silvestris	GERMANY	Central Europe	Eu-sw
681	w6	F. silvestris	GERMANY	Central Europe	Eu-sw
682	w4	F. silvestris	GERMANY	Central Europe	Eu-sw
683	w7	F. silvestris	GERMANY	Central Europe	Eu-sw
684	dw4	F. silvestris	GERMANY	Central Europe	Eu-sw
685	w4	F. silvestris	GERMANY	Central Europe	Eu-sw
686	w7	F. silvestris	GERMANY	Central Europe	Eu-sw
687	w4	F. silvestris	GERMANY	Central Europe	Eu-sw
688	w6	F. silvestris	GERMANY	Central Europe	Eu-sw
689	w2	F. silvestris	GERMANY	Central Europe	Eu-sw
690	w4	F. silvestris	GERMANY	Central Europe	Eu-sw
691	dw4	F. silvestris	GERMANY	Central Europe	Eu-sw
692	w4	F. silvestris	GERMANY	Central Europe	Eu-sw
693	dw4	F. silvestris	GERMANY	Central Europe	Eu-cnt
694	w4	F. silvestris	GERMANY	Central Europe	Eu-sw
695	w4	F. silvestris	GERMANY	Central Europe	Eu-sw
696	w2	F. silvestris	GERMANY	Central Europe	Eu-sw
697	dw4	F. silvestris	GERMANY	Central Europe	Eu-sw
698	w4	F. silvestris	GERMANY	Central Europe	Eu-sw
699	dw4	F. silvestris	GERMANY	Central Europe	Eu-sw
700	w7	F. silvestris	GERMANY	Central Europe	Eu-sw
701	dw4	F. silvestris	GERMANY	Central Europe	Eu-cnt
702	w1	F. silvestris	ITALY	Italy	It-cnt
703	w1	F. silvestris	ITALY	Italy	It-cnt
704	w1	F. silvestris	ITALY	Italy	It-cnt
705	dw1	F. catus	ITALY	Italy	It-cnt

## Sheet: Supplementary Table S2
Supplementary Table S2: NAD5 haplotype sequences. List of the 29 haplotypes obtained by analysing a portion of the mitochondrial ND5 gene. Prefix "d" indicates haplotypes found only in domestic cat samples according to the STR Bayesian assignment cat populations [25], prefix "dw" indicates haplotypes found either in domestic, wild or putative admixed individuals and prefix "w" indicates haplotype…
Haplotype	NBCI Accession number	Sequence
d1	NEW	ACCCAGCACGAGAACCTAAATATTCCATTACTAGGGCTTCTACTAGCAGCCACAGGTAAATCCGCCCAATTCGGCCTACATCCGTGACTGCCATCAGCCATAGAAGGCCCAACTCCTGTCTCCGCCCTACTCCACTCAAGTACAATAGTCGTAGCAGGGGTCTTCTTACTTATCCGCTTTTACCCGCTCATAGAACAAAACAAAACTATACAAACTCTCACCCTATGTTTAGGAGCTATTACAACCTTGTTCACAGCTATTTGTGCTCTCACACAAAATGATATCAAAAAAATTGTTGCCTTTTCAACCTCAAGCCAACTGGGCCTAATAATTGTAACCATTGGGATCAATCAACCTTACCTCGCATTTCTACACATTTGCACACACGCATTCTTCAAA…
d2	NEW	ACCCAACACGAGAACCTAAATATTCCATTACTAGGGCTTCTATTAGCAGCCACAGGTAAATCCGCCCAATTCGGCCTACATCCGTGACTGCCATCAGCCATAGAAGGCCCAACTCCTGTCTCCGCCCTACTCCACTCAAGTACAATAGTCGTAGCAGGGGTCTTCTTACTTATCCGCTTTTACCCGCTCATAGAACAAAACAAAACCATACAAACTCTCACCCTATGTTTAGGAGCTATTACAACCTTGTTCACAGCTATTTGTGCTCTCACACAAAATGATATCAAAAAAATTGTTGCCTTTTCAACCTCAAGCCAACTGGGCCTAATAATTGTAACCATTGGGATTAACCAACCTTACCTCGCATTTCTACACATTTGCACACACGCATTCTTCAAA…
d3	MN313770	ACCCAACACGAGAACCTAAATATTCCATTACTAGGGCTTCTATTAGCAGCCACAGGTAAATCCGCCCAATTCGGCCTACATCCGTGACTGCCATCAGCCATAGAAGGCCCAACTCCTGTCTCCGCCCTACTCCACTCAAGTACAATAGTCGTAGCAGGGGTCTTCTTACTTATCCGCTTTTACCCGCTCATAGAACAAAACAAAACTATACAAACTCTCACCCTATGTTTAGGAGCTATTACAACCTTGTTCACAGCTATTTGTGCTCTCACACAAAATGATATCAAAAAAATTGTTGCCTTTTCAACCTCAAGCCAACTGGGCCTAATAATTGTAACCATTGGGATTAACCAACCTTACCTCGCATTTCTACACATTTGCACACACGCATTCTTCAAA…
d4	NEW	ACCCAGCACGAGAACCTAAATATTCCATTACTAGGGCTTCTACTAGCAGCCACAGGTAAATCCGCCCAATTCGGCCTGCATCCGTGACTGCCATCAGCCATATAAGGCCCAACTCCTGTCTCCGCCCTACTCCACTCAAGTACAATAGTCGTAGCAGGGGGCTTCTTACTTATCCGCTTTTACCCGCTCATAGAACAAAACAAAACTATACAAACTCTCACCCTATGTTTAGGAGCTATTACAACCTTGTTCACAGCTATTTGTGCTCTCACACAAAATGATATCAAAAAAATTGTTGCCTTTTCAACCTCAAGCCAACTGGGCCTAATAATTGTAACCATTGGGATTAACCAACCTTACCTCGCATTTCTACACATTTGCACACACGCATTCTTCAAA…
d5	EF587127	ACCCAGCACGAGAACCTAAATATTCCATTACTAGGGCTTCTATTAGCAGCCACAGGTAAATCCGCCCAATTCGGCCTACATCCGTGACTGCCATCAGCCATAGAAGGCCCAACTCCTGTCTCCGCCCTACTCCACTCAAGTACAATAGTCGTAGCAGGGGTCTTCTTACTTATCCGCTTTTACCCGCTCATAGAACAAAACAAAACTATACAAACTCTCACCCTATGTTTAGGAGCTATTACAACCTTGTTCACAGCTATTTGTGCTCTCACACAAAATGATATCAAAAAAATTGTTGCCTTTTCAACCTCAAGCCAACTGGGCCTAATAATTGTAACCATTGGGATTAACCAACCTTACCTCGCATTTCTACACATTTGCACACACGCATTCTTCAAA…
d6	NEW	ACCCAGCACGAGAACCTAAATATTCCATTACTAGGGCTTCTACTAGCAGCCACAGGTAAATCCGCCCAATTCGGCCTACATCCGTGACTGCCATCAGCCATAGAAGGCCCAACTCCTGTCTCCGCCCTACTCCACTCAAGTACAATAGTCGTAGCAGGGGTCTTCTTACTTATCCGCTTTTACCCGCTCATAGAACAAAACAAAACTATACAAACTCTCACCCTATGTTTAGGAGCTATTACAACCTTGTTCACAACTATTTGTGCTCTCACACAAAATGATATCAAAAAAATTGTTGCCTTTTCAACCTCAAGCCAACTGGGCCTAATAATTGTAACCATTGGGATTAACCAACCTTACCTCGCATTTCTACACATTTGCACACACGCATTCTTCAAA…
d7	EF58707	ACCCAGCACGAGAACCTAAATATTCCATTACTAGGGCTTCTACTAGCAGCCACAGGTAAATCCGCCCAATTCGGCCTACATCCGTGACTGCCATCAGCCATAGAAGGCCCAACTCCTGTCTCCGCCCTACTCCACTCAAGTACAATAGTCGTAACAGGGGTCTTCTTACTTATCCGCTTTTACCCGCTCATAGAACAAAACAAAACTATACAAACTCTCACCCTATGTTTAGGAGCTATTACAACCTTGTTCACAGCTATTTGTGCTCTCACACAAAATGATATCAAAAAAATTGTTGCCTTTTCAACCTCAAGCCAACTGGGCCTAATAATTGTAACCATTGGGATTAACCAACCTTACCTCGCATTTCTACACATTTGCACACACGCATTCTTCAAA…
d8	NEW	ACCCAGCACGAGAACCTAAATATTCCATTACTAGGGCTTCTACTAGCAGCCACAGGTAAATCCGCCCAATTCGGCCTACATCCGTGACTGCCATCAGCCATAGAAGGCCCAACTCCTGTCTCCGCCCTACTCCACTCAAGTACAATAGTCGTAGCAGGGGTCTTCTTACTTATCCGCTTTTACCCGCTCATAGAACAAAACAAAACTATACAAACTCTCACCCTATGTTTAGGAGCTATTACAACCTTGTTCACAGCTATTTGTGCTCTCACACAAAATGATATCAAAAAAATTGTTGCCTTTTCAACCTCAAGCCAACTGGGCCTAATAATTGTAACCATTGGGATTAACCAACCTTACCTCGCATTTCTACACATTTGCACACACGCATTCTTCAAA…
dw1	MN313780	ACCCAACACGAGAACCTAAATATTCCATTACTAGGGCTTCTATTAGCAGCCACAGGTAAATCCGCCCAATTCGGCCTACATCCGTGACTGCCATCAGCCATAGAAGGCCCAACTCCTGTCTCCGCCCTACTCCACTCAAGTACAATAGTCGTAGCAGGGGTCTTCTTACTTATCCGCTTTTACCCGCTCATAGAACAAAACAAAACTATACAAACTCTCACCCTATGTTTAGGAGCTATTACAACCTTGTTCACAGCTATTTGTGCTCTCACACAAAATGATATCAAAAAAATTGTTGCCTTTTCAACCTCAAGCCAACTGGGCCTAATAATTGTAACCATTGGGATTAACCAACCTTACCTCGCATTTCTACACATTTGCACACACGCATTCTTCAAA…
dw2	MN313778	ACCCAGCACGAGAACCTAAATATTCCATTACTAGGGCTTCTACTAGCAGCCACAGGTAAATCCGCCCAATTCGGCCTACATCCGTGACTGCCATCAGCCATAGAAGGCCCAACTCCTGTCTCCGCCCTACTCCACTCAAGTACAATAGTCGTAGCAGGGGTCTTCTTACTTATCCGCTTTTACCCGCTCATAGAACAAAACAAAACTATACAAACTCTCACCCTATGTTTAGGAGCTATTACAACCTTGTTCACAGCTATTTGTGCTCTCACACAAAATGATATCAAAAAAATTGTTGCCTTTTCAACCTCAAGCCAACTGGGCCTAATAATTGTAACCATTGGGATCAACCAACCTTACCTCGCATTTCTACACATTTGCACACACGCATTCTTCAAA…
dw3	MH558246	ACCCAGCACGAGAACCTAAATATTCCATTACTAGGGCTTCTACTAGCAGCCACAGGTAAATCCGCCCAATTCGGCCTACATCCGTGACTGCCATCAGCCATAGAAGGCCCAACTCCTGTCTCCGCCCTACTCCACTCAAGTACAATAGTCGTAGCAGGGGTCTTCTTACTTATCCGCTTTTACCCGCTCATAGAACAAAACAAAACTATACAAACTCTCACCCTATGTTTAGGAGCTATTACAACCTTGTTCACAGCTATTTGTGCTCTCACACAAAATGATATCAAAAAAATTGTTGCCTTTTCAACCTCAAGCCAACTGGGCCTAATAATTGTAACCATTGGGATTAACCAACCTTACCTCGCATTTCTACACATTTGCACACACGCATTCTTCAAA…
dw4	MN313781	ACCCAGCACGAGAACCTAAATATTCCATTACTAGGGCTTCTACTAGCAGCCACAGGTAAATCCGCCCAATTCGGCCTGCATCCGTGACTGCCATCAGCCATAGAAGGCCCAACTCCTGTCTCCGCCCTACTCCACTCAAGTACAATAGTCGTAGCAGGGGTCTTCTTACTTATCCGCTTTTACCCGCTCATAGAACAAAACAAAACTATACAAACTCTCACCCTATGTTTAGGAGCTATTACAACCTTGTTCACAGCTATTTGTGCTCTCACACAAAATGATATCAAAAAAATTGTTGCCTTTTCAACCTCAAGCCAACTGGGCCTAATAATTGTAACCATTGGGATTAACCAACCTTACCTCGCATTTCTACACATTTGCACACACGCATTCTTCAAA…
dw5	EF587093.	ACCCAACACGAGAACCTAAATATTCCATTACTAGGGCTTCTATTAGCAGCCACAGGTAAATCCGCCCAATTCGGCCTACATCCGTGACTGCCATCAGCCATAGAAGGCCCAACTCCTGTCTCCGCCCTACTCCACTCAAGTACAATAGTCGTAGCAGGGGTCTTCTTACTTATCCGCTTTTACCCGCTCATAGAACAAAACAAAACTATACAAACTCTCACCCTATGTTTAGGAGCTATTACAACCTTGTTCACAGCTATTTGTGCTCTCACACAAAATGATATCAAAAAAATTGTTGCCTTTTCAACCTCAAGCCAACTGGGCCTGATAATTGTAACCATTGGGATTAACCAACCTTACCTCGCATTTCTACACATTTGCACACACGCATTCTTCAAA…
dw6	NEW	ACCCAGCACGAGAACCTAAATATTCCATTACTAGGGCTTCTACTAGCAGCCACAGGTAAATCCGCCCAATTCGGCCTGCATCCGTGACTGCCATCAGCCATAGAAGGCCCAACTCCTGTCTCCGCCCTACTCCACTCAAGTACAATAGTCGTAGCAGGGGTCTTCTTACTTATCCGCTTTTACCCGCTCATAGAACAAAACAAAACTATACAAACTCTCACCCTATGTTTAGGAGCTATTACAACCTTGTTCACAGCTATTTGTGCTCTCACACAAAATGATATCAAAAAAATTGTTGCCTTTTCAACCTCAAGCCAACTGGGCCTAATAATTGTAACCATTGGGATTAACCAACCTTACCTCGCATTTCTACACATTTGCACACACGCATTCTTCAAA…
dw7	NEW	ACCCAGCACGAGAACCTAAATATTCCATTACTAGGGCTTCTATTAGCAGCCACAGGTAAATCCGCCCAATTCGGCCTACATCCGTGACTGCCATCAGCCATAGAAGGCCCAACTCCTGTCTCCGCCCTACTCCACTCAAGTACAATAGTCGTAGCAGGGGTCTTCTTACTTATCCGCTTTTACCCGCTCATAGAACAAAACAAAACTATACAAACTCTCACCCTATGTTTAGGAGCTATTACAACCTTGTTCACAGCTATTTGTGCTCTCACACAAAATGATATCAAAAAAATTGTTGCCTTTTCAACCTCAAGCCAACTGGGCCTAATAATTGTAACCATTGGGATTAACCAACCTTACCTCGCATTTCTACACATTTGCACACACGCATTCTTCAAA…
w1	EF587156	ACCCAACACGAGAACCTAAATACTCCATTACTAGGGCTTCTATTAGCAGCCACAGGTAAATCCGCCCAATTCGGCCTACATCCATGACTGCCATCAGCCATAGAAGGCCCAACTCCTGTCTCCGCCCTACTCCACTCAAGTACAATAGTCGTAGCAGGGGTCTTCTTACTTATCCGCTTTTACCCGCTCATAGAACAAAACAAAACTATACAAACTCTCACCCTATGTTTAGGAGCTATTACAACCTTGTTCACAGCTATTTGTGCTCTCACACAAAATGATATCAAAAAAATTGTTGCCTTTTCAACCTCCAGCCAACTGGGCCTAATAATTGTAACCATTGGGATTAACCAACCTTACCTCGCATTCCTACACATTTGCACACACGCATTCTTCAAA…
w2	EF587171	ACCCAACACGAGAACCTAAATACTCCATTACTAGGGCTTCTATTAGCAGCCACAGGTAAATCCGCCCAATTCGGCCTACATCCATGACTGCCATCAGCCATAGAAGGCCCAACTCCTGTCTCCGCCCTACTCCACTCAAGTACAATAGTCGTAGCAGGGGTCTTCTTACTTATCCGCTTTTACCCGCTCATAGAACAAAACAAAACTATACAAACTCTCACCCTATGTTTAGGAGCTATTACAACCTTGTTTACAGCTATTTGTGCTCTCACACAAAATGATATCAAAAAAATTGTTGCCTTTTCAACCTCCAGCCAACTGGGCCTAATAATTGTAACCATTGGGATTAACCAACCTCACCTCGCATTCCTACACATTTGCACACACGCATTCTTCAAA…
w3	EF587154	ACCCAACACGAGAACCTAAATACTCCATTACTAGGGCTTCTATTAGCAGCCACAGGTAAATCCGCCCAATTCGGCCTACATCCATGACTGCCATCAGCCATAGAAGGCCCAACTCCTGTCTCCGCCCTACTCCACTCAAGTACAATAGTCGTAGCTGGGGTCTTCTTACTTATCCGCTTTTACCCGCTCATAGAACAAAACAAAACTATACAAACTCTCACCCTATGTTTAGGAGCTATTACAACCTTGTTCACAGCTATTTGTGCTCTCACACAAAATGATATCAAAAAAATTGTTGCCTTTTCAACCTCCAGCCAACTGGGCCTAATAATTGTAACCATTGGGATTAACCAACCTTACCTCGCATTCCTACACATTTGCACACACGCATTCTTCAAA…
w4	EF587172	ACCCAACACGAGAACCTAAATACTCCATTACTAGGGCTTCTATTAGCAGCCACAGGTAAATCCGCCCAATTCGGCCTACATCCATGACTGCCATCAGCCATAGAAGGCCCAACTCCTGTCTCCGCCCTACTCCACTCAAGTACAATAGTCGTAGCAGGGGTCTTCTTACTTATCCGCTTTTACCCGCTCATAGAACAAAACAAAACTATACAAACTCTCACCCTATGTTTAGGAGCTATTACAACCTTGTTTACAGCTATTTGTGCTCTCACACAAAATGATATCAAAAAAATTGTTGCCTTTTCAACCTCCAGCCAACTGGGCCTAATAATTGTAACCATTGGGATTAACCAACCTTACCTCGCATTCCTACACATTTGCACACACGCATTCTTCAAA…
w5	NEW	ACCCAACACGAGAACCTAAATACTCCATTACTAGGGCTTCTATTAGCAGCCACAGGTAAATCCGCCCAATTCGGCCTACATCCATGACTGCCATCAGCCATAGAAGGCCCAACTCCTGTCTCCGCCCTACTCCACTCAAGTACAATAGTCGTAGCAGGGGTCTTCTTACTTATCCGCTTTTACCCACTCATAGAACAAAACAAAACTATACAAACTCTCACCCTATGTTTAGGAGCTATTACAACCTTGTTCACAGCTATTTGTGCTCTCACACAAAATGATATCAAAAAAATTGTTGCCTTTTCAACCTCCAGCCAACTGGGCCTAATAATTGTAACCATTGGGATTAACCAACCTTACCTCGCATTCCTACACATTTGCACACACGCATTCTTCAAA…
w6	EF587173	ACCCAACACGAGAACCTAAATACTCCATTACTAGGGCTTCTATTAGCAGCCACAGGTAAATCCGCCCAATTCGGCCTACATCCATGACTGCCATCAGCCATAGAAGGCCCAACTCCTGTCTCCGCCCTACTCCACTCAAGTACAATAGTCGTAGCAGGGGTCTTCTTACTTATCCGCTTTTACCCGCTCATAGAACAAAACAAAACTATACAAACTCTCACCCTATGTTTAGGAGCTATTACAACCTTGTTTACAGCTATTTGTGCTCTCACACAAAATGATATCAAAAAAATTGTTGCCTTTTCAACCTCCAGCCAACTGGGCCTAATAATTGTAACCATTGGGATTAACCAACCTCACCTCGCATTCCTACACATTTGCACACACGCATTCTTCAAA…
w7	EF587166	ACCCAACACGAGAACCTAAATACTCCATTACTAGGGCTTCTATTAGCAGCCACAGGTAAATCCGCCCAATTCGGCCTACATCCATGACTGCCATCAGCCATAGAAGGCCCAACTCCTGTCTCCACCCTACTCCACTCAAGTACAATAGTCGTAGCAGGGGTCTTCTTACTTATCCGCTTTTACCCGCTCATAGAACAAAACAAAACTATACAAACTCTCACCCTATGTTTAGGAGCTATTACAACCTTGTTTACAGCTATTTGTGCTCTCACACAAAATGATATCAAAAAAATTGTTGCCTTTTCAACCTCCAGCCAACTGGGCCTAATAATTGTAACCATTGGGATTAACCAACCTTACCTCGCATTCCTACACATTTGCACACACGCATTCTTCAAA…
w8	EF587164	ACCCAACACGAGAACCTAAATGCTCCATTACTAGGGCTTCTATTAGCAGCCACAGGTAAATCCGCCCAATTCGGCCTACATCCATGACTGCCATCAGCCATAGAAGGCCCAACTCCTGTCTCCGCCCTACTCCACTCAAGTACAATAGTCGTAGCAGGGGTCTTCTTACTTATCCGCTTTTACCCGCTCATAGAACAAAACAAAACTATACAAACTCTCACCCTATGTTTAGGAGCTATTACAACCTTGTTCACAGCTATTTGTGCTCTCACACAAAATGATATCAAAAAAATTGTTGCCTTTTCAACCTCCAGCCAACTGGGCCTAATAATTGTAACCATTGGGATTAACCAACCTTACCTCGCATTCCTACACATTTGCACACACGCATTCTTCAAA…
w9	EF587168	ACCCAACACGAGAACCTAAATACTCCATTACTAGGGCTTCTATTAGCAGCCACAGGTAAATCCGCCCAATTCGGCCTACATCCATGACTGCCATCAGCCATAGAAGGCCCAACTCCTGTCTCCGCCCTACTCCACTCAAGTACAATAGTCGTAGCAGGGGTCTTCTTACTTATCCGCTTTTACCCGCTCATAGAACAAAACAAAACTATACAAACTCTCACCCTATGTTTAGGAGCTATTACAACCTTGTTTACAGCTATTTGTGCTCTCACACAAAATGATATCAAAAAAATTGTTGCCTTTTCAACCTCCAGCCAACTGGGCCTAATAATTGTAACCATTGGGATTAACCAACCTTACCTCGCATTCCTACACATTTGCACACACGCATTCTTCAAA…
w10	NEW	ACCCAACACGAGAACCTAAATACTCCATTACTAGGGCTTCTATTAGCAGCCACAGGTAAATCCGCCCAATTCGGCCTACATCCATGACTGCCATCAGCCATAGAAGGCCCAACTCCTGTCTCCGCCCTACTCCACTCAAGTACAATAGTCGTAGCAGGGGTCTTCTTACTTATCCGCTTTTACCCGCTCATAGAACAAAACAAAACTATACAAACTCTCACCCTATGTTTAGGAGCTATTACAACCTTGTTCACAGCTATTTGTGCTCTCACACAAAATGATATCAAAAAAATTGTGGCCTTTTCAACCTCCAGCCAACTGGGCCTAATAATTGTAACCATTGGGATTAACCAACCTTACCTCGCATTCCTACACATTTGCACACACGCATTCTTCAAA…
w11	NEW	ACCCAACACGAGAACCTAAATACTCCATTACTAGGGCTTCTATTAGCAGCCACAGGTAAATCCGCCCAATTCGGCCTACATCCATGACTGCCATCAGCCATAGAAGGCCCAACTCCTGTCTCCGCCCTACTCCACTCAAGTACAATAGTCGTAGCAGGGGTCTTCTTACTTATCCGCTTTTACCCGCTCATAGAACAAAACAAAACTATACAAACTCTCACCCTATGTTTAGGAGCTATTACAACCTTGTTCACAGCTATTTGTGCTCTCACACAAAATGATATCAAAAAAATTGTTGCCTTTTCAACCTCCAGCCAACTGGGCCTAATAATTGTAACCATTGGTATTAACCAACCTTACCTCGCATTCCTACACATTTGCACACACGCATTCTTCAAA…
w12	NEW	ACCCAACACGAGAACCTAAATACTCCATTACTAGGACTTCTATTAGCAGCCACAGGTAAATCCGCCCAATTCGGCCTACATCCATGACTGCCATCAGCCATAGAAGGCCCAACTCCTGTCTCCGCCCTACTCCACTCAAGTACAATAGTCGTAGCTGGGGTCTTCTTACTTATCCGCTTTTACCCGCTCATAGAACAAAACAAAACTATACAAACTCTCACCCTATGTTTAGGAGCTATTACAACCTTGTTCACAGCTATTTGTGCTCTCACACAAAATGATATCAAAAAAATTGTTGCCTTTTCAACCTCCAGCCAACTGGGCCTAATAATTGTAACCATTGGGATTAACCAACCTTACCTCGCATTCCTACACATTTGCACACACGCATTCTTCAAA…
w13	NEW	ACCCAACACGAGAACCTAAATACTCCATTACTAGGGCTTCTATTAGCAGCCACAGGTAAATCCGCCCAATTCGGCCTACATCCATGACTGCCATCAGCCATAGAAGGCCCAACTCCTGTCTCCGCCCTACTCCACTCAAGTACAATAGTCGTAGCAGGGGTCTTCTTACTTATCCGCTTTTACCCGCTCATAGAACAAAACAAAACTATACAAACTCTCACCCTATGTTTAGGAGCTATTACAACCTTGTTCACAGCTATTTGTGCTCTCACACAAAATGATATCAAAAAAATTGTTGCCTTTTCAACCTCCAGCCAACTGGGCCTAATAATTGTAACCATTGGGATTAACCAACCTTACCTCGCATTCCTACACATTTGCACACACGCATTCTTCAAA…
w14	EF587158	ACCCAACACGAGAACCTAAATACTCCATTACTAGGGCTTCTATTAGCAGCCACAGGTAAATCCGCCCAATTCGGCCTACATCCATGACTACCATCAGCCATAGAAGGCCCAACTCCTGTCTCCGCCCTACTCCACTCAAGTACAATAGTCGTAGCAGGGGTCTTCTTACTTATCCGCTTTTACCCGCTCATAGAACAAAACAAAACTATACAAACTCTCACCCTATGTTTAGGAGCTATTACAACCTTGTTCACAGCTATTTGTGCTCTCACACAAAATGATATCAAAAAAATTGTTGCCTTTTCAACCTCCAGCCAACTGGGCCTAATAATTGTAACCATTGGGATTAACCAACCTTACCTCGCATTCCTACACATTTGCACACACGCATTCTTCAAA…

## Sheet: Supplementary Table S3
Supplementary Table S3: NAD5 haplotype frequencies. Number of samples for each haplotype obtained by analysing a portion of the mitochondrial ND5 gene and considering as sample groups: a) STR Bayesian assignment cat populations [25], b) biogeographic sub-regions within each STR Bayesian assignment cat population. Sub-regions highlighted with the same colour are from the same biogeographic macro-r…
	d1	d2	d3	d4	d5	d6	d7	d8	dw1	dw2	dw3	dw4	dw5	dw6	dw7	w1	w2	w3	w4	w5	w6	w7	w8	w9	w10	w11	w12	w13	w14	Overall
Domestic cats	1	1	17	1	2	1	1	1	66	12	81	27	2																	213
Balk-nw									2		2	1																		5
Blk-n									1		1																			2
East-n									12		1		2																	15
Eu-sw		1	1				1	1	7	3	7	4																		25
Ib-prt			12	1		1			7	2	21	10																		54
Ib-sp			4		2				18		29	5																		58
It-cnt	1								19	7	20	7																		54
Wildcats									18		10	121	15	9	1	59	25	1	124	1	16	14	9	2	1	1	1	1	1	430
Balk-nw												20	14	5		1			30											70
Blk-n									1		1	13		3					12											30
Blk-s												4																		4
East-n									1			5				1	1		1									1		10
East-s									1		2	1																		4
Eu-cnt												15						1	13		5									34
Eu-sw												24	1	1		2	24		46		11	14							1	124
Ib-prt											3					4			8				9							24
Ib-sp											3	2				2			14					2			1			24
It-cnt									15		1	37			1	45									1	1				101
It-Sicily																4				1										5
Putative admixed									12	7	15	25	2			3	1	7												72
East-s									12		15	25	2			3	1													58
Scot										7								7												14
Overall	1	1	17	1	2	1	1	1	96	19	106	173	19	9	1	62	26	8	124	1	16	14	9	2	1	1	1	1	1	715
